# Supplementary material for: Oxidative Stress, DNA Damage, DNA Repair Inhibition, and Apoptosis Induced by Lead and Cadmium Combined Exposure in TK6 Cells
Source: Toxics. 2026 Apr 18;14(4):341. doi: 10.3390/toxics14040341 (PMC13120129; doi:10.3390/toxics14040341)
Supplement: Supplementary file 1 [file toxics-14-00341-s001.zip]

Archive with 1 entries (1 files):
- toxics-4165117-supplementary.pdf
